# Supplementary material for: Monoclonal antibodies block transmission of genetically diverse Plasmodium falciparum strains to mosquitoes
Source: NPJ Vaccines. 2021 Aug 12;6:101. doi: 10.1038/s41541-021-00366-9 (PMC8361195; doi:10.1038/s41541-021-00366-9)
Supplement: Supplementary file 3 — Supplementary Dataset 1 [file 41541_2021_366_MOESM3_ESM.xlsx]

## Sheet: BF2017
	Antibody Control			Transmission reducing activity (TRA) by oocyst intensity							Transmission blocking activity (TBA) by oocyst prevalence
	Total oocysts count	Prevalence (% of mosquitoes infected)	Average intensity (oocysts/mosquito)	4B7 (Pfs25)			45.1 (Pfs48/45)				4B7 (Pfs25)			45.1 (Pfs48/45)
Identifier				94 µg/mL	31 µg/mL	10 µg/mL	15 µg/mL	2.5 µg/mL	1.25 µg/mL	0.625 µg/mL	94 µg/mL	31 µg/mL	10 µg/mL	15 µg/mL	2.5 µg/mL	1.25 µg/mL	0.625 µg/mL
BF17.001*	7	13.3333	0.233333	100	100	57.1429	100	42.8571	100	28.5714	100	100	50	100	50	100	25
BF17.002	118	90	3.93333	90.678	89.8305	83.0508	94.0678	88.1356	6.77966	44.0678	74.0741	77.7778	62.963	81.4815	66.6667	7.40741	33.3333
BF17.003	98	90	3.26667	93.8776	93.8776	70.4082	100	80.6122	23.4694	2.04082	77.7778	81.4815	51.8519	100	48.1481	14.8148	-3.7037
BF17.004*	19	43.3333	0.633333	100	47.3684	100	94.7368	42.1053	21.0526	21.0526	100	23.0769	100	92.3077	46.1538	23.0769	15.3846
BF17.006	31	50	1.03333	83.871	96.7742	96.129	96.7742	90.3226	25.8065	70.9677	73.3333	93.3333	92	93.3333	80	33.3333	73.3333
BF17.007	35	43.3333	1.16667	62.8571	60	-68.5714	100	48.5714	40	-122.857	23.0769	46.1538	-23.0769	100	23.0769	23.0769	-76.9231
BF17.008	64	69.5652	2.78261	100	89.7321	41.6016	100	38.6068	55.0781	-42.3678	100	72.619	28.125	100	16.1458	46.0938	-16.1058
BF17.009*	9	24.1379	0.310345	100	100	-50.3704	100	52.2634	100	67.7778	100	100	-24.2857	100	69.3122	100	58.5714
BF17.010	30	55.5556	1.11111	85	64	62.9412	97	93.7931	-163.077	-53	70	40	68.2353	94	87.5862	10	10
BF17.011	2218	93.3333	73.9333	78.0207	71.6862	39.8106	99.7668	59.8287	-13.6159	1.2624	19.6429	10.7143	-7.14286	85.2217	-3.57143	-7.14286	7.14286
BF17.012	670	100	22.3333	88.9552	65.3731	47.4627	99.5203	80	9.85075	10.2985	30	6.66667	3.33333	89.2857	20	0	3.33333
BF17.013*	16	40	0.533333	100	93.75	100	100	100	28.8793	-65.8654	100	91.6667	100	100	100	48.2759	-5.76923
BF17.014*	7	16.6667	0.233333	100	100	100	100	85.7143	85.7143	57.1429	100	100	100	100	80	80	60
BF17.015	34	46.1538	1.30769	97.451	87.2549	77.0588	92.3529	-4.5098	-45.2941	-442.246	92.7778	75.9259	35	78.3333	-22.7778	-30	-67.4242
BF17.016	112	86.6667	3.73333	82.1429	68.9286	30.6006	97.2291	-53.5714	-116.071	-68.3673	61.5385	40	31.8182	88.0637	3.84615	-3.84615	46.4286
BF17.017	223	69.5652	9.69565	81.0224	62.87	31.6025	88.9985	39.59	-17.0931	-12.5561	31	-7.8125	-21.0526	42.5	-16.369	-35.2941	37.5
BF17.018	726	96.6667	24.2	96.6191	76.422	81.8182	98.6226	67.2176	41.3223	3.30579	62.3824	14.8073	24.1379	75.8621	17.2414	0	65.5172
BF17.019	191	100	13.6429	75.3927	80.9424	81.6754	98.2408	59.0195	17.9058	16.9284	25	13.3333	26.6667	84	13.6364	10	13.3333
BF17.020	38	60	1.26667	92.1053	92.1053	44.7368	100	89.4737	39.4737	21.0526	83.3333	83.3333	27.7778	100	77.7778	38.8889	27.7778
BF17.021	299	93.3333	9.96667	99.6656	83.612	80.9365	91.9732	82.2742	69.2308	54.5151	96.4286	42.8571	32.1429	67.8571	46.4286	28.5714	32.1429
* excluded from analyses (average intensity <1.0 and/or prevalence <30%)
negative TRA: transmission enhanced as compared to control

## Sheet: BF2018
	Antibody Control			Transmission reducing activity (TRA) by oocyst intensity				Transmission blocking activity (TBA) by oocyst prevalence
	Total oocysts count	Prevalence (% of mosquitoes infected)	Average intensity (oocysts/mosquito)	2A2 (Pfs230)		45.1 (Pfs48/45)		2A2 (Pfs230)		45.1 (Pfs48/45)
Identifier				15 µg/mL	2.5 µg/mL	15 µg/mL	2.5 µg/mL	15 µg/mL	2.5 µg/mL	15 µg/mL	2.5 µg/mL
BF18.001	875	90	29.1667	49.6	15.8857	99.2	94.1714	7.40741	-7.40741	92.5926	33.3333
BF18.002	6274	100	209.133	73.4021	27.7176	99.8087	90.4208	12.5	10	76.6667	23.3333
BF18.003	15	27.7778	0.833333	72	-16	96	70	28	-56	88	46
BF18.004	458	100	17.6154	-207.496	-351.783	100	97.5671	0	0	100	67.8571
BF18.005*	3	10	0.1	100	100	100	100	100	100	100	100
BF18.006	20	33.3333	0.666667	86.3636	95	90	85	72.7273	90	80	70
BF18.007	132	80	4.4	-93.1818	-97.7273	100	100	-25	-16.6667	100	100
BF18.008	1190	96.6667	39.6667	40.8403	37.395	99.8319	96.6387	13.7931	0	96.5517	41.3793
BF18.009	248	93.3333	8.26667	99.1935	96.371	100	99.5968	96.4286	82.1429	100	96.4286
BF18.012	895	86.6667	29.8333	72.067	54.7486	100	98.4357	30.7692	3.84615	100	73.0769
* excluded from analyses (average intensity <1.0 and/or prevalence <30%)
negative TRA: transmission enhanced as compared to control

## Sheet: CAM2017
	Antibody Control		Transmission reducing activity (TRA) by oocyst intensity						Transmission blocking activity (TBA) by oocyst prevalence
	Prevalence (% of mosquitoes infected)	Average intensity (oocysts/mosquito)	4B7 (Pfs25)			45.1 (Pfs48/45)			4B7 (Pfs25)			45.1 (Pfs48/45)
Identifier			94 µg/mL	6 µg/mL	1 µg/mL	15 µg/mL	0.7 µg/mL	0.16 µg/mL	94 µg/mL	6 µg/mL	1 µg/mL	15 µg/mL	0.7 µg/mL	0.16 µg/mL
CAM000	61.9048	1.57143	98.4479	67.4058	-23.5294	NA	NA	NA	96.06	56.6604	-21.1538	NA	NA	NA
CAM001	77.2727	2.68182	68.0387	50.6834	-37.804	100	6.77966	-55.9322	63.0252	29.0323	1.53453	100	18.0392	1.96078
CAM002*	6.89655	0.103448	100	NA	NA	100	100	100	100	100	100	100	100	100
CAM006**	66.6667	2	87.5	32.3529	-61.1111	100	-264.706	-212.5	77.5	55.8824	11.1111	100	-5.88235	6.25
CAM007	73.5294	10.7353	99.0195	42.5571	63.4051	99.4521	-214.883	-149.895	88.0702	0	0	92	-33.5714	-4.61538
CAM008	61.1111	1.80556	95.8462	-80	-147.535	100	-131.171	-107.692	91.8182	-26.4463	-16.8831	100	-42.2925	-22.7273
CAM009*	21.7391	0.304348	100	100	NA	90.3361	-489.496	100	100	100	100	86.4706	-184.118	100
CAM010	92.5	19.525	86.7829	95.3585	56.731	99.7155	61.2676	66.8801	44.2023	59.4595	21.7148	93.994	22.2973	45.9459
CAM011	100	128.269	91.3012	66.7978	21.5749	100	49.7337	33.2684	5.26316	5.88235	0	100	4.7619	3.84615
CAM012	64.5833	1.89583	98.2418	54.5788	-27.9121	100	-2.71833	-33.0148	94.8387	35.4839	3.22581	100	-5.94228	-7.71388
CAM014	54.5	1.66667	100	28.5106	-87.8947	100	18.8235	54.1176	100	8.25688	-25.5432	100	24.4468	46.0335
CAM015	90.9091	15.3864	97.7503	28.6887	11.2601	100	5.76071	59.3796	74.6154	2.22222	4.80769	100	1	10.1667
CAM016	95.8333	15.875	22.2441	4.31196	13.5433	100	-19.853	-73.2283	5.43478	0	0	98.5507	9.56522	-4.34783
CAM017*	2.77778	0.0277778	100	100	18.1818	100	100	-472.727	100	100	18.1818	100	100	-472.727
CAM018	68.75	3.35417	90.5852	9.86567	-108.207	100	-5.05768	-184.508	84.689	0	0	100	-10.8225	-3.8961
CAM019	93.9394	8.60606	87.6056	-2.64085	-53.7378	100	-8.03866	13.299	57.4194	2.41935	5.83127	100	9.40288	9.92556
CAM020	41.6667	0.5	79.3103	-160	-655.556	100	-84.6154	-58.9744	91.7241	-8	-113.333	100	-10.7692	26.1538
CAM021	81.25	5.40625	84.5857	19.7057	-49.6584	100	-38.3858	-80.1977	49.8575	10.4895	3.0303	100	-0.2849	-7.19603
CAM022*	27.907	0.767442	78.2828	8.02139	-37.0428	100	67.4242	34.8485	60.1852	0	-48.2759	100	32.8125	0.462963
CAM023	62.7907	3.67442	73.254	-22.4684	-2.30895	100	-78.1358	-59.2889	28.6079	-42.6698	-23.8683	100	-26.6835	-12.4183
CAM024	92.8571	50.6429	80.0688	-42.1721	-135.825	99.2294	-62.3883	86.8359	19.2308	0	-4.61538	81.6135	-2.5641	52.1368
CAM025	87.0968	26.0968	95.726	0.251082	-47.7673	100	-34.0425	-7.78422	60.2564	10.3009	-7.63889	100	-10.3989	2.849
CAM026	75	3.95833	96.6316	77.2632	36.3743	100	65.9497	38.5263	86.6667	43.3333	20.9877	100	24.6377	6.66667
CAM028*	16	0.16	82.6389	NA	NA	100	69.5122	100	82.6389	100	100	100	69.5122	100
CAM029	89.7436	51.1795	93.0862	83.826	63.5825	99.7286	63.4476	76.3026	40	25.7143	14.6505	87.619	32.0557	42.8571
CAM030	75	17.3125	68.6436	26.1733	11.432	100	-15.5235	22.2438	33.3333	-4.16667	-1.0101	100	11.1111	-2.5641
CAM032	57.8947	4.31579	96.1382	90.2439	3.65854	92.2764	18.2209	-0.958188	78.4091	54.5455	-27.2727	65.4545	-11.7647	-41.8831
CAM033	100	51.3939	94.5519	80.8451	90.7982	100	18.4868	19.7662	53.3333	26.6667	50	100	0	2.94118
CAM035	79.4872	18.9231	98.2385	NA	13.2221	100	49.6124	-0.497617	76.4113	100	-2.63158	100	0.525131	-14.9611
* excluded from analyses (average intensity <1.0 and/or prevalence <30%)
** only three mosquitoes in antibody control condition
negative TRA: transmission enhanced as compared to control

## Sheet: Participants
Identifier	Age (years)	Gametocytes/µL (light microscopy)	Multiplicity of infection	Year
BF17.001	12	16	3	2017
BF17.009	10	16	NA	2017
BF17.013	8	16	7	2017
BF17.014	8	16	NA	2017
BF18.012	NA	17	6	2018
BF17.002	11	24	7	2017
BF17.004	10	24	NA	2017
BF18.006	13	24	NA	2018
BF17.015	8	32	NA	2017
BF17.021	5	32	NA	2017
BF17.003	NA	40	15	2017
BF17.007	7	40	NA	2017
BF17.019	12	40	NA	2017
BF17.020	14	40	NA	2017
BF18.003	12	48	NA	2018
BF17.012	9	56	3	2017
BF17.018	8	56	12	2017
BF18.005	NA	56	NA	2018
BF18.007	7	64	2	2018
BF17.010	8	72	10	2017
BF17.008	9	88	NA	2017
BF17.006	7	104	NA	2017
BF17.016	6	144	NA	2017
BF17.017	8	168	NA	2017
BF18.008	NA	184	5	2018
BF18.009	NA	240	NA	2018
BF18.001	12	248	1	2018
BF18.004	6	280	5	2018
BF17.011	8	344	NA	2017
BF18.002	9	504	5	2018
CAM000	12	32	NA	2017
CAM001	11	72	NA	2017
CAM002	NA	0	NA	2017
CAM006	5	80	NA	2017
CAM007	14	200	NA	2017
CAM008	8	64	NA	2017
CAM009	12	16	NA	2017
CAM010	6	152	NA	2017
CAM011	6	88	NA	2017
CAM012	NA	24	NA	2017
CAM014	NA	72	NA	2017
CAM015	NA	16	NA	2017
CAM016	NA	64	NA	2017
CAM017	NA	8	NA	2017
CAM018	NA	40	NA	2017
CAM019	NA	56	NA	2017
CAM020	NA	24	NA	2017
CAM021	NA	80	NA	2017
CAM022	NA	24	NA	2017
CAM023	NA	40	NA	2017
CAM024	NA	304	NA	2017
CAM025	NA	200	NA	2017
CAM026	NA	8	NA	2017
CAM028	NA	24	NA	2017
CAM029	NA	240	NA	2017
CAM030	NA	104	NA	2017
CAM032	NA	80	NA	2017
CAM033	NA	128	NA	2017
CAM035	NA	128	NA	2017
