# Supplementary material for: Monoclonal antibodies block transmission of genetically diverse Plasmodium falciparum strains to mosquitoes
Source: NPJ Vaccines. 2021 Aug 12;6:101. doi: 10.1038/s41541-021-00366-9 (PMC8361195; doi:10.1038/s41541-021-00366-9)
Supplement: Supplementary file 4 — Supplementary Dataset 2 [file 41541_2021_366_MOESM4_ESM.xlsx]

## Sheet: mAb 4B7 (Pfs25)
		Transmission reducing activity (TRA) by oocyst intensity
		4B7 (Pfs25)
Experiment code	Strain	94 µg/mL	23 µg/mL	4 µg/mL	1 µg/mL
e105-2015	NF54	93	86	84	69
e201-2014	NF54	96	83	28	29
e201-2014a	NF54	96	76	46	3
e204-2014	NF54	86	77	61	45
e204-2014a	NF54	91	74	49	6

## Sheet: mAb 45.1 (Pfs4845)
		Transmission reducing activity (TRA) by oocyst intensity
		45.1 (Pfs48/45)
Experiment code	Strain	20 µg/mL	15 µg/mL	10 µg/mL	5 µg/mL	2.5 µg/mL	1.25 µg/mL	0.6 µg/mL	0.3 µg/mL	0.15 µg/mL	0.04 µg/mL	0.16 µg/mL	0.7 µg/mL	0.08 µg/mL
e115-2017	NF54	NA	97.85	NA	97.96	63.27	22.45	NA	NA	NA	NA	NA	NA	NA
e115a-2017	NF54	NA	100	NA	100	36.25	10	NA	NA	NA	NA	NA	NA	NA
e018-2015	NF54	NA	NA	NA	NA	96.73	76.14	35.62	-92.81	58.5	NA	NA	NA	NA
e021-2015a	NF54	NA	NA	100	NA	98.02	NA	12.13	NA	-6.68	NA	NA	NA	NA
e021-2015	NF54	NA	NA	NA	NA	96.22	NA	22.97	NA	-1.16	NA	NA	NA	NA
e032-2011	NF54	100	NA	100	100	86.44	65.82	NA	NA	NA	NA	NA	NA	NA
e071-2012	NF54	NA	NA	100	NA	72.09	100	-78.98	NA	-107.72	NA	NA	NA	NA
e093-2017	NF54	NA	100	NA	NA	79.9646	41.088	6.85537	NA	NA	16.0106	14.2857	51.8355	NA
e093-2017B	NF54	NA	100	NA	NA	81.9041	60.3198	-4.21512	NA	NA	2.5436	-9.88372	26.5262	NA
e119-2017	NF54	NA	100	NA	99.1018	42.8144	-50.5988	NA	NA	NA	NA	NA	NA	NA
e122-2011	NF54	99.213	NA	100	100	99.213	93.7037	73.2407	9.49074	3.19444	-13.3333	NA	NA	17.3611
e111-2017	NF54	NA	99.1176	NA	98.8235	69.7059	-0.588235	NA	NA	NA	NA	NA	NA	NA
e111-2017a	NF54	NA	100	NA	95.9016	24.59	-177.869	NA	NA	NA	NA	NA	NA	NA
e134-2017	NF54	NA	100	NA	100	95.2381	70.8333	NA	NA	NA	NA	NA	NA	NA
e174-2017	NF54	NA	100	100	97.2603	87.6712	2.73973	NA	NA	NA	NA	NA	NA	NA
e177-2011	NF54	NA	NA	100	NA	98.3587	NA	62.9543	NA	5.04103	NA	NA	NA	NA
e201-2012	NF54	NA	NA	98.2684	NA	91.342	NA	50.6494	NA	-35.9307	NA	NA	NA	NA
NA: condition was not tested
negative % TRA: transmission intensity enhanced as compared to control
NA: condition was not tested
negative %TRA: transmission intensity enhanced as compared to control

## Sheet: mAb 2A2 (Pfs230)
		Transmission reducing activity (TRA) by oocyst intensity
		2A2 (Pfs230)
Experiment code	Strain	128 µg/mL	64 µg/mL	32 µg/mL	16 µg/mL	15 µg/mL	10 µg/mL	8 µg/mL	5 µg/mL	4 µg/mL	2.5 µg/mL	2 µg/mL	1.25 µg/mL	0.6 µg/mL	0.15 µg/mL
M106	NF54				98			98		89
M112	NF54					100					98
M117	NF54				100			100		97		97
056-2015	NF54						93.0275				-5.45872			-29.8624	29.4037
e098-2018	NF54									98.8176		97.5508
e105-2015	NF54						81.25				33.8542			42.3611	32.1181
e112-2015	NF54						96.789				58.41			-20.6422
e112-2015a	NF54						97.6				88.4			-12.4
e185-2016	NF54						95.6229		95.6229		89.5623		11.4478	-37.037
M106	NF135				95			93		62
M110	NF135					64					0
M112	NF135					98					39
M117	NF135				99			87		41		0
088-2019	NF149				75			35		40		65
209-2019	NF149	82	45	1	0
150-2019	NF175	0	3	14
203-2019	NF175	0	0	0
M106	NF175				12			17		4
M110	NF175					31					47
M112	NF175					52					70
132-2019	NF176	0	14	29	-57
136-2019	NF176	27	90	27	63
143-2019	NF183				99			95		81		53
187-2019	NF183				91			87		59		0
negative % TRA: transmission intensity enhanced as compared to control
